# Supplementary material for: PtoMYB031, the R2R3 MYB transcription factor involved in secondary cell wall biosynthesis in poplar
Source: Front Plant Sci. 2024 Jan 17;14:1341245. doi: 10.3389/fpls.2023.1341245 (PMC10828011; doi:10.3389/fpls.2023.1341245)
Supplement: Supplementary Data Sheet 1 — All sequence alignments used in. [file DataSheet_1.zip › Data S1.phy]

 190 123
013G046300   ------MRGGVWKNTEDEILKAAVMKY-GK-NQWARISSLLVRKSAKQCKARWYEWLDPS
019G018400   ------MRGGVWKNTEDEILKAAVMKY-GK-NQWARISSLLVRKSAKQCKARWYEWLDPS
010G093000   KKNACGNHIVTWTQLEDDILRQQISLN-GT-ENWAIIASKFKDKTTRQCRRRWYTYLNSD
008G148400   KRIACGNHIVTWTQQEDDILRQQISQH-GT-ENWAIIASKFKDKTTRQCRRRWYTYLNSD
006G085900   --------RQRWRAEEDALLRAYVKQY-GP-REWNLVSQRMLNRDAKSCLERWKNYLKPG
017G112300   --------RQRWQPEEDAILRAYVKQY-GP-KEWNLISQRVLNRDPKSCLERWKNYLKPG
004G102600   --------RQRWQPEEDAVLRAYVKQY-GP-KEWNLISQRVLNRDPKSCLERWKNYLKPG
003G123800   TVSQCFCRKGTWTKEEDDCIMELVGKH-GC-RKWSVIAKSLPGRVGKQCRERWFNHLNPT
014G079300   TDVQCLHRKGPWKKEEDDLIRELVEKH-GN-KKWSQVAKHLTGRIGKQCRERWHNHLNPD
009G044100   VSGKSCKGKGQWTEEEDRKLIRLVKQF-GV-RKWAQIAERVAGRAGKQCRERWHNHLRPD
001G036000   EGNYCGSAKGPWTSAEDAILIEYVKKH-GE-GNWNAVQKHSLFRCGKSCRLRWANHLRPN
003G189700   TGLPLGEEKGPWTSAEDAILIEYVKKH-GE-GNWNSVQKHSLFRCGKSCRLRWANHLRPN
009G018700   RDSPAADEKGPWTSAEDAILIDYVKKH-GE-GNWNAVQKHSLFRCGKSCRLRWANHLRPD
001G224500   QDSPAADEKGPWTSAEDAILIDYVKKH-GE-GNWNSVQKHSLFRCGKSCRLRWANHLRPD
017G085200   ENNQCSEERGHWRPAEDSKLKELVALY-GP-QNWNLIAEKLRGRSGKSCRLRWFNQLDPK
013G067000   AKRPGDGNRGHWRPAEDAKLKELVAQY-GP-QNWNLIAENLEGRSGKSCRLRWFNQLDPR
019G040900   SLNPGEEERGHWRPAEDAKLKELVAQY-GP-QNWNLIAENLEGRSGKSCRLRWFNQLDPG
008G088000   NSSNEENPRGHWRPAEDTQLKKLVALY-GP-QNWNLIAEKLEGRSGKSCRLRWFNQLDPR
010G167500   KVSDCSDGRGHWRPAEDTKLKELVALY-GP-QNWNLIAEKLEGRSGKSCRLRWFNQLDPR
002G073500   AKSTACP-RGHWRPAEDDKLRQLVEQY-GA-QNWNDIAEKLQGRSGKSCRLRWFNQLDPR
005G186400   AKSTACP-RGHWRPAEDDKLRQLVEQY-GA-QNWNSIAEKLQGRSGKSCRLRWFNQLDPR
005G063200   GRTSCH--RGHWRPAEDEKLRQLVDQY-GP-HNWNFIAEHLQGRSGKSCRLRWYNQLDPN
007G106100   GKTSCH--RGHWRPAEDEKLRQLVDQY-GP-QNWNFIAEHLQGRSGKSCRLRWYNQLDPN
012G039400   ---MCT--RGHWRPAEDEKLKELVEKY-GP-HNWNAIAEKLQGRSGKSCRLRWFNQLDPR
015G033600   ---MCT--RGHWRPAEDEKLKELVEKY-GP-HNWNAIAEKLHGRSGKSCRLRWFNQLDPR
007G134500   --------RGHWRLAEDEKLLELVEQY-GP-HNWNSIAEKLQGRSGKSCRLRWFNQLDPR
017G017600   --------RGHWRPAEDEKLRKLVDQY-GP-HNWNSIAEKLQGKSGKSCRLRWFNQLDPR
010G195000   SGGSGGTNKGPWSPEEDAVLSQLVSKF-GA-RNWSLIARGIPGRSGKSCRLRWCNQLDPC
008G062700   GGAESGELKGPWSPEEDAVLSQLVSKF-GA-RNWSLIARGIPGRSGKSCRLRWCNQLDPC
008G070900   GSVNGGDHKGSWSPQEDATLIKLVEQH-GP-RNWSMISTGIPGRSGKSCRLRWCNQLSPE
002G128900   KTPRSTDKKGPWSSEEDMILTGLVERH-GP-KNWSLISRYIKGRSGKSCRLRWCNQLSPN
014G035100   KTPRSTNKKGPWSAEEDRILTRLVEQH-GP-RNWSLISRYIKGRSGKSCRLRWCNQLSPN
001G300200   ---MDCDRKGPWSPEEDALLKHLVIKH-GP-RSWTMIARAVPGRSGKSCRLRWCNQLSPV
009G096000   --MDN-NRKGPWSPEEDDLLKHLVIKH-GP-RNWTMIARAVPGRSGKSCRLRWCNQLSPE
002G122600   STRKDVDRKGPWSPEEDEALQRLVQTY-GP-RNWSLISKSIPGRSGKSCRLRWCNQLSPE
014G022500   SSRKDVDRKGPWSPEEDEALQRLVQTY-GP-RNWSLISKSIPGRSGKSCRLRWCNQLSPE
005G142600   TTRKEMDRKGPWSPEEDEALKKLVQRH-GP-RNWSLISKSIPGRSGKSCRLRWCNQLSPQ
007G048900   ITRKEMDRKGPWSPEEDEALQKLVQKH-GA-RNWSLISKSIPGRSGKSCRLRWCNQLSPQ
018G038000   TDVQCLHRKGPWSKEEDEIIIELVNKY-GP-KKWSTIAQHLPGRIGKQCRERWHNHLNPA
006G241700   TDVQCLHRKGPWSKEEDEIIIELVNKY-GP-KKWSTIAQHLPGRIGKQCRERWHNHLNPS
013G130900   SGLPRCGKKGPWTAAEDAILIEYVNKH-GE-GNWNALQKRSLARCGKSCRLRWTNHLRPN
006G085600   SEVQCLHRKGPWTQEEDDKIVELVAKY-GP-TKWSVIAKALPGRIGKQCRERWHNHLNPD
002G140900   RKMEGFKKKGPWKAEEDEVLIMHVKKY-GP-RDWSSIRSKGLQRTGKSCRLRWVNKLRPN
014G054700   --MEGFKKKGPWKEEEDEVLINHVKKY-GP-RDWSSIRSKGLHRTGKSCRLRWVNKLRPN
006G170800   GRAPCCDKRGPWSPEEDAKLKAYIDHF-GTGGNWIALPQKILKRCGKSCRLRWLNYLRPN
018G095900   GRAPCCDKKGPWSPEEDAKLKAYIDQF-GTGGNWIALPQKVLKRCGKSCRLRWLNYLRPN
009G007100   GRAPCCDKKGPWSPEEDSKLKEYIEKY-GTGGNWIALPQKALKRCGKSCRLRWLNYLRPN
004G215100   GRAPCCDKKGPWSPEEDSKLKEYIEKY-GTGGNWIALPQKALKRCGKSCRLRWLNYLRPN
006G123400   GRAPCCDKKGPWSPEEDAKLKEYLEKQ-GTGGNWIALPQKALKRCGKSCRLRWLNYLRPN
016G099200   GRAPCCDKRGPWSPEEDAKLKEYMAKH-GTGGNWIALPQKALKRCGKSCRLRWLNYLRPN
006G234200   GRAPCCDKRGPWSPEEDATLKSYLETH-GTGGNWIALPQKALKRCGKSCRLRWLNYLRPD
018G058800   GRAPCCDKRGPWSPEEDATLKSYLETHRGTGGNWIALPQKALKRCGKSCRLRWLNYLRPD
007G007900   GRAPCCDKKGPWSPEEDAILKAYIEQH-GTGGNWIALPQKILKRCGKSCRLRWLNYLRPN
002G113700   GRAPCCDKKGPWSPEEDAKLKSYIEQH-GTGGNWIALPQKILKRCGKSCRLRWLNYLRPN
015G067700   VRPPCCGKRGLWTADEDAKILAHVAKH-GT-GNWTAVPKKALQRCGKSCRLRWTNYLSPD
017G075000   GRPPCCDKRGLWTPEEDAKILAYVSNH-GI-GNWTSVPKKALNRCGKSCRLRWTNYLRPD
005G118500   DGTPCATTKGQWTAEEDSLLIRLVDEF-GI-RKWSHIAQIFPGRIGKQCRERWHNHLRPD
012G082000   AENECKNKKGQWTTEEDRLLIQLVEQH-GV-RKWSDVAKMLSGRIGKQCRERWHNHLRPD
015G077700   ATNECKRKKGQWTTEEDRILIQLVEQN-GV-RKWCHVAQMLPGRIGKQCRERWHNHLRPN
002G228700   ATAPKGFNKGPWTVAEDAILIEYVKKH-GE-GNWNSVQKNFLMRCGKSCRLRWANHLRPN
001G347200   GRTRTANNKGQWTPQEDRLLVQSVKQY-GI-KKWSQIAKMLEGRVGKQCRERWHNHLRPD
010G174500   MGHRCCSKRGLWSPEEDEKLVKYIATH-GH-GSWSSVPKFALKRCGKSCRLRWLNYLRPE
008G081600   MGHRCCNKRGLWSPEEDEKLVKYITSH-GH-GSWSSVPKFALKRCGKSCRLRWINYLRPE
001G075400   MGHQCCRKRGLWSPEEDEKLIKYITIH-GH-GSWSSVPNLALERCGKSCRLRWINYLRPD
003G155700   TGHQCCSKRGLWSPDEDEKLIKYITTH-GH-GSWSSVPKLALQRCGKSCRLRWINYLRPD
019G050900   AESPFQDEKGPWTPEEDQKLIDYVQKH-GH-GSWRALPMLALNRCGKSCRLRWTNYLRPD
001G139900   VRSPRSHGKGPWTPEEDEKLVDYIKRN-GH-ENWKALPKLALNRCGKSCRLRWTNYLRPD
003G094200   VRSPCSPGKGPWTPDEDEKLIDYIKRN-GH-ENWKALPMLALNRCGKSCRLRWTNYLRPD
001G470500   GRIPCCEKRGQWTPEEDNKLSSYIAQH-GT-RNWRLIPKNALQRCGKSCRLRWTNYLRPD
011G167600   GRIPCCEKRGQWTPEEDNKLSSYIAQH-GT-RNWRLIPKNALQRCGKSCRLRWTNYLRPD
001G197000   GHHSCCNKRGLWSPEEDEKLANYISTY-GH-GCWSSVPKLALQRCGKSCRLRWINYLRPD
012G084100   GRHSCCLKKGLWSPEEDERLFNYITRF-GV-GCWSSVPKLALQRCGKSCRLRWINYLRPD
015G082700   GRHSCCLKKGLWSPEEDEKLLNYITRF-GV-GCWSSVPKLALQRCGKSCRLRWINYLRPD
019G118800   VRAPYFDKKGAWSEEEDDKLREHIEKY-GL-WNWREIPKFALSRCGKSCRLRWMNYLRPD
013G149100   VKSASIDKKGSWSIEEDEKLRVYIQKY-GH-WNWRQLPKFALSRCGKSCRLRWMNYLRPD
019G118700   VKATLVDKKGAWSKEEDDKLRVYVQKY-GH-WNWRQLPRFALSRCGKSCRLRWMNYLRPD
006G122100   --MACQGDKGSWQEEEDERLTASATLL-GE-RKWDSIARLSLMRSGKSCRMRWLNYLQPN
010G004300   GRQSCGYKKGLWSPDEDEKLLRYITEH-GH-GCWSSVPKLALERCGKSCRLRWINYLRPD
005G001600   GRHSCCYKKGLWSPEEDEKLLNYITKH-GH-GCWSSVPKQALQRCGKSCRLRWINYLRPD
013G001000   GRHSCCYKKGLWSPEEDEKLLNYITKH-GL-GCWSSVPKLALQRCGKSCRLRWINYLRPD
002G185900   GRHSCCYKKGLWSPEEDEKLLSHITKY-GH-GCWSSVPKQALQRCGKSCRLRWINYLRPD
014G111200   GRHSCCYKKGLWSPEEDEKLLRHITKY-GH-GCWSSVPKQALQRCGKSCRLRWINYLRPD
001G336700   GRQPCCDKRGPWTIEEDHKLTNFILNN-GI-QCWRMVPKLALLRCGKSCRLRWINYLRPD
008G180800   GRRPCCDKRGTWSVEEDQKLMNFILSN-GI-KCWRHVPKLALLRCGKSCRLRWMNYLRPD
004G086300   GRQPCCDKKGPWTSDEDKKLINFILAN-GQ-CCWRAVPKLALLRCGKSCRLRWTNYLRPD
017G130300   GRQPCCDKKGPWTSDEDKKLITFILAN-GQ-CCWRAVPKLALLRCGKSCRLRWTNYLRPD
001G118800   GRQPCCDKKGPWTAEEDKKLINFILTN-GQ-CCWRAVPKLALRRCGKSCRLRWTNYLRPD
003G114100   GRQPCCDKKGPWTAEEDKKLINFILTN-GQ-CCWRAVPKLALRRCGKSCRLRWTNYLRPD
012G127700   GRQPCCDKKGPWTAEEDKKLVNFILTH-GQ-CCWRAVPKLALRRCGKSCRLRWTNYLRPD
015G129100   GRQPCCDKKGPWTAEEDKKLVSFILSH-GQ-CCWRAVPKLALRRCGKSCRLRWTNYLRPD
001G099800   GHHSCCNQRGLWSPEEDEKLIRYITTH-GY-GCWSEVPEKALQRCGKSCRLRWINYLRPD
003G132000   GHHSCCNQRGLWSPEEDEKLIRYITTH-GY-GCWSEVPEKALQRCGKSCRLRWINYLRPD
006G221500   GRSPTG--RGTWTATEDKILTAYVRNY-GE-GNWARVPKETLKRCGKSCRLRWLNYLKPD
012G140500   --MGCKSSKGLWSPEEDQRLGSYVFQH-GH-GCWSSVPINALQRTGKSCRLRWINYLRPG
001G267300   DRVPINNNKGLWSPEEDEKLIKYMLTN-GQ-GCWSEIARNALQRCGKSCRLRWINYLRPD
009G061500   DRVPSNSSKGLWSPEEDEKLIKYMLTN-GQ-GCWSDIARNALQRCGKSCRLRWINYLRPD
001G258700   RKPEASGKKGLWSPEEDDKLMNYILNN-GQ-GCWSDVARNALQRCGKSCRLRWINYLRPD
009G053900   RKPEASGKKGLWSPEEDDKLMNYMLNN-GQ-GCWSDVARNALQRCGKSCRLRWINYLRPD
004G126700   GRPPCCDKKGPWTPEEDIILVSYIQEH-GP-GNWRAVPTNTLLRCSKSCRLRWTNYLRPG
017G082500   GRPPCCDKKGPWTPEEDIILVSYIQEH-GP-GNWRAVPTSTLLRCSKSCRLRWTNYLRPG
013G067500   GRPPCCDKKGPWTPEEDIILVSYIQEH-GP-GNWRSVPTNTLLRCSKSCRLRWTNYLRPG
019G045900   GRPPCCDKKGPWTPEEDIILVSYIQEH-GP-GNWRSVPTNTLLRCSKSCRLRWTNYLRPG
017G086300   GRSPCCDKKGPWTPEEDQKLLAYIEEH-GH-GSWRALPAKALQRCGKSCRLRWTNYLRPD
010G165700   VRSQCCDKKGPWTPEEDQKLLAYVEEH-GH-GSWRALPAKALQRCGKSCRLRWTNYLRPD
008G089200   VKSQCFEKKGPWTPEEDQKLLDYIEEH-GH-GSWRALPAKALQRCGKSCRLRWTNYLRPD
008G089700   VKSQCFEKKGPWTPEEDQKLLAYIEEH-GH-GSWRALPAKALRRCGKSCRLRWTNYLRPD
002G198100   GRAPCCEKKGRWTAEEDEKLAKYIQAN-GE-GSWRSMPKNALLRCGKSCRLRWINYLRAD
014G122700   GRAPCCEKKGRWTAEEDEKLTKYIQAN-GE-GSWRSLPKNALLRCGKSCRLRWINYLAAD
001G235500   ---MMQDEKGPWTEKEDILLINFVHLF-GD-RRWDFIAKVSLNRTGKSCRLRWVNYLHPG
009G027300   --MKMMQDKGPWTEQEDILLINFVNLF-GD-RRWDFIAKVSLNRTGKSCRLRWVNYLHPG
008G173400   GVMAGQLAKGPWTAEEDRLLIEYVRLH-GD-GRWSSVARLALKRNGKSCRLRWVNYLRPD
010G064000   GVMAGQLRKGPWTAEEDRLLVEYVRLH-GE-GRWNSVARLALKRNGKSCRLRWVNYLRPD
017G099500   MGWGIPEKKGPWTPEEDKLLIEYVSLH-GE-GRWSSVSRCPLNRSGKSCRLRWVNYLRPG
004G118000   MGRGIAEQKGPWTPEEDKLLSEYVSLN-GE-GRWSSVSRCSLNRSGKSCRLRWVNYLRPG
004G115600   MGRGIAEQKGPWTPEEDKLLSEYVSSN-GE-GRWSSVSRCSLNRSGKSCRLRWVNYLRPG
T125000.1.   MGRGIAEQKGPWTPEEDKLLSEYVSSN-GE-GRWSSVSRCSLNFGGKSCRLRWVNYLRPG
010G141000   GRAPCCEKKGRWTAEEDEVLTKYILAN-GE-GSWKSLPKNALLRCGKSCRLRWINYLRAD
012G055600   SKKTTSSKRGPWTLEEDTLLVHYIARH-GE-GRWNLLAKRALRRTGKSCRLRWLNYLKPD
015G046200   KKSMTSSKRGPWTLEEDTLLVHYIGRH-GE-GRWNLLAKRALRRTGKSCRLRWLNYLKPD
008G122100   RKRICNPRRGPWTLEEDTLLTHYITRH-GE-GRWNMLARGALKRTGKSCRLRWLNYLKPD
010G123000   TRRICNSRRGPWTLEEDTLLTRYIARN-RE-GRWNMLAKCALKRTGKSCRLRWLNYLKPD
014G117000   GLASTEDQKGPWTVEEDSLLAHYITNH-GE-GQWNTAARCALKRTGKSCRLRWLNYLRPN
002G191800   AGTLSEDQKGPWTIEEDSLLAHYITIH-GE-GHWNSAARCALKRTGKSCRLRWLNYLRPN
017G071500   DKTPSNSQKGPWTLEEDLILTNHIANH-GE-GVWNSLAKAALKRTGKSCRLRWLNYLRPD
008G101400   NSSSSTTQRGPWTVEEDFKLINYIATH-GE-GRWNSLARCALKRTGKSCRLRWLNYLRPD
010G149900   NSSSSTTQRGPWTVEEDFKLIDYIATH-GE-GRWNSLARCALKRTGKSCRLRWLNYLRPD
004G026600   KIAHNSQNRGAWSPEEDQKLIAYINSH-GI-RNWIEMPKAALLRSGKSCRLRWMNYLRPD
011G040400   YQNFC---RGTWSADEDQMLRAYIKRY-GI-WNWNEMPKAALSRSGKSCRLRWMNYLRPG
011G040300   SISQKYQNRGTWDPDEDQKLRAYIKRH-SI-WNWNEMPRAALLRSGKSCRLRWMNYLRPD
011G040200   YQNLC---RGAWDPDEDQILRAYIMRY-GT-RNWNEMPKAALLRSGKSCRFRWMNYLRPD
T144800.1.   SRPEMMSIRGAWDPDEDQILRAYIKRY-GT-RNWNEMPKAALLRSGKSCRFRWMNYLRPD
013G149200   VRTPCCDKKGAWTPEEDRKLMAYVTRY-GC-WNWRQLPKFALQRCGKSCRLRWLNYLRPN
019G118900   ARTPCCDKKGAWTPEEDMKLMAYVTRY-GS-WNWRQLPKYALQRCGKSCRLRWLNYLRPN
001G005100   KTTPCCIKRGPWTPEEDELLVNYIKKE-GE-GRWRTLPKKALLRCGKSCRLRWMNYLRPS
003G219900   KSTPCCIKRGPWTPEEDELLANYIKKE-GE-GRWRTLPKKALLRCGKSCRLRWMNYLRPS
019G036400   VPTPCCSKKGPWTPEEDELLANYIRKE-GE-GRWRTLPKRALLRCGKSCRLRWMNYLRPS
019G036300   VPTPCCSKKGPWTPEEDELLANYIRKE-GE-GRWRTLPKRALLRCGKSCRLRWMNYLRPS
013G056400   TPTPCCSKRGPWTPEEDELLANYIKND-GE-GRWRTLPKQALLRCGKSCRLRWMNYLRPS
013G056500   TPTPCCSKRGPWTPEEDEILANYIKKD-GE-GRWRTLPKRALLRCGKSCRLRWMNYLRPS
018G005300   GRKPGCSKKGAWTPLEDKMLMDYLKIH-GE-GKWSNIVKETLKRCGKSCRLRWMNYLRPN
006G275900   GRKPRCSAKGAWTPLEDEMLVDYVKIH-GE-GKWSNIVKETLKRCGKSCRLRWMNYLRPD
006G066400   GAKPHEFKKGLWKPEEDLILKTYVETH-GE-GNWSTVSKRSLMRCGKSCRLRWKNYLRPN
018G127700   ESREAKPKKGLWKPEEDLILKTYVETH-GE-GNWSTVSKKSLMRGGKSCRLRWKNYLRPN
003G079100   PKNTVTDAKGAWTAEEDNKLAHCVEVH-GA-KRWKTVALKSLNRCGKSCRLRWMNYLRPN
006G221200   PRSSKCNKRGAWTAEEDQKLAQVIEIH-GP-KRWRSVAAKALNRCGKSCRLRWMNHLRPN
001G169600   ESVKTMETKGAWTAEEDRKLAEVIATH-GA-KRWRTIASKALNRCGKSCRLRWLNYLRPN
003G064600   GVKPMENMKGAWTAEEDRKLAEVIAIH-GA-RKWKTIAAKALNRCGKSCRLRWLNYLRPN
005G096600   GRAPCCDKRGPWSPAEDLRLITFIQKH-GH-ENWRALPKQALLRCGKSCRLRWINYLRPD
007G067600   GRAPCCDKRGPWSPAEDLRLIAFIQKH-GH-ENWRALPKQALLRCGKSCRLRWINYLRPD
012G080400   --MQGAGNKGLWTEEEDRILTDHVKVH-GK-GKWNQIAKVTLKRCGKSCRLRWMNYLSPS
015G075600   --MEGAGSKGLWTVEEDRILMDYVKVH-GK-GKWNRAAKVALKRGGKSCRLRWMNYLSPS
015G075800   --MEGAGSKAFWTAEEDRILMDYVKAH-GK-GKWNRAAKVTLKRCGKSCRLRWINYLSPS
001G408700   GKSPCCEKKGPWTEEEDKKLISYIQKH-GH-GRWRLLPKNALKRCGKSCRLRWTNYLRPD
011G125900   GKSPSCDKKGPWTAEEDQKLITYIQKH-GH-GRWRILPKNALKRCGKSCRLRWTNYLRPD
004G033100   GRAPCCDKKGPWTPEEDQKLVDYIQKH-GY-GNWRTLPKNALQRCGKSCRLRWTNYLRPD
011G041600   GRAPCCEKKGPWTPDEDQKLIDYIQKH-GY-GNWRTLPKNALQRCGKSCRLRWTNYLRPD
013G148600   GRAPCCDKKGPWTPEEDQKLTAYIQLQ-GP-GNWRSLPKNALQRCGKSCRLRWTNYLRPD
019G118200   GRVPCCDKKGPWTPEEDHKLISFIQLH-GP-GNWRSLPKNALQRCGKSCRLRWTNYLRPD
006G221800   GRSPCCSKRGAWTALEDKILTAYIKAH-GE-GKWRNLPKRALKRCGKSCRLRWLNYLRPD
018G049600   GRSPCCSKRGAWTALEDKILMAYIKAH-GE-GNWRNLPERALKRCGKSCRLRWLNYLRPD
018G049200   GRSPCCSKRGAWTALEDKTLMAYIKAH-GE-GNWRNLPERALKRCGKSCRLRWLNYLRPD
005G074500   GRSPCCDEKGPWTPEEDQKLVKYIQKH-GH-GSWRALPKLALNRCGKSCRLRWTNYLRPD
007G093900   GRSPCCDEKGPWTSEEDQKLVKYIQKH-GH-GSWRALPKLSLNRCGKSCRLRWTNYLRPD
002G096800   GRSPCCDEKGPWTPEEDEKLVDHIKKH-GQ-GSWRALPKLALNRCGKSCRLRWTNYLRPD
005G164900   GRSPCCDEKGPWTPEEDQKLVDYIQKH-GH-GSWRALPKLALNRCGKSCRLRWTNYLRPD
002G157600   GRTPCCDKKGPWTPEEDDLLVTYIKKN-GH-GSWRSLPKLALLRCGKSCRLRWTNYLRPD
014G081200   GRTPCCDKKGAWTPEEDELLVSYIKKN-GH-GSWRSLPKLALLRCGKSCRLRWTNYLRPD
015G143500   GRGPCCDQKGPWTPEEDHLLVQYIQKN-GF-GSWHSLPKKALFRCGKSCRLRWTNYLRPD
012G140700   GRVPCCDKKGPWTPEEDQLLVQYIQKH-GL-GCWRSLPKNALLRCGKSCRLRWTNYLRPD
002G173900   GRAPCCSKRGPWTPREDALLTEYIQAH-GE-GHWRSLPKKSLLRCGKSCRLRWMNYLRPD
014G100800   GRAPCCSKRGPWTPREDTLLTKYIQAH-GE-GHWRSLPKKALLRCGKSCRLRWMNYLRPD
003G144300   GRAPCCSKRGPWTTREDALLVNYIQKH-GE-GHWRSLPNKALLRCGKSCRLRWLNYLRPD
001G086700   GRAPCCSKRGPWTTKEDTLLINYIQAH-GE-GHWRSLPKKALLRCGKSCRLRWMNYLRPD
003G144200   GRAPCCSKRGPWTTREDTLLINYIQAH-GE-GHWRSLPKKALLRCGKSCRLRWMNYLRPD
004G138000   GRSPCCEKKGAWTKEEDERLVNYIKAQ-GE-GCWRSLPKAALLRCGKSCRLRWINYLRPD
T011400.1.   GRSPCCEKKGAWTKEEDERLINYIKSH-GE-GCWRSLPKAALLRCGKSCRLRWINYLRPD
013G109300   GRSPCCEKKGAWTKEEDQRLMDYIRVH-GE-GCWRSLPKAALLRCGKSCRLRWINYLRPD
019G081500   GRSPCCEKKGAWTKEEDQRLIDYIRVH-GE-GCWRSLPKAALLRCGKSCRLRWINYLRPD
005G112000   GRSPCCERKGAWTREEDKRLVAYIQAH-GE-GCWRSLPKSALLRCGKSCRLRWINYLRPD
004G174400   GRSPCCEKKGAWTKEEDDRLIAYIRTH-GE-GCWRSLPKAALLRCGKSCRLRWINYLRPD
009G134000   GRSPCCEKKGAWTKEEDDRLVAYIRAH-GE-GCWRSLPKAALLRCGKSCRLRWINYLRPD
004G088100   MRKPCCDKKGAWSTQEDQKLIDYIQTH-GE-GCWRSLPEAALHRCGKSCRLRWINYLRPD
017G128900   MRKPCCDKKGAWSVQEDQKLIDYIKTH-GE-GCWRSLPMAALHRCGKSCRLRWINYLRPD
015G041100   MRKPCCDKKGAWSQQEDQKLIDYIQKH-GE-GCWRSLPQAALLRCGKSCRLRWRNYLRPD
008G128500   MGKPGRDKQGAWSKQEDQKLIDYIRKH-GE-GCWSYLPQAALLRCGKSCRLRWINYLRPD
010G114000   MRKPCCDKKGAWSKEEDQKLIDYIRKH-GE-GCWRSLPQAALLRCGKSCRLRWINYLRPD
008G166700   VRAPCCEKRGPWTPEEDQILISYVQKY-GH-SNWRALPKQALQRCGKSCRLRWVNYLRPD
019G018200   GRAPCCEMKGPWTPEEDQILVSYIRSY-GH-GNWRALPKQALLRCGKSCRLRWINYLRPD
002G038500   VRAPCCEKRGPWTAEEDRILINHIQLY-GH-GNWRALPKQALLRCGKSCRLRWINYLRPD
005G224100   VRAPCCEKKGPWTAEEDQILINYIQLH-GH-GNWRALPKQALLRCGKSCRLRWINYLRPD

IKKT-EWTREEDEKLLHLAKLMPTQWRTIAPIV--GRTPSQCLERYEKLLDAACVKAQLR
IKKT-EWTREEDEKLLHLAKLMPTQWRTIAPIV--GRTPSQCLERYEKLLDAACVKAQLR
FKKG-GWSPDEDMLLCEAQKIFGNRWTEIAKVVS-GRTDNAVKNRFSTLCKKRAKYHNVN
FKKG-GWSPEEDLLLCEAQKIFGNRWTEIAKVVS-GRTDNAVKNRFSTLCKKRAKYHNVN
IKKG-SLTEEEQSLVIRLQAKHGNKWKKIAAEVP-GRTAKRLGKWWEVFKEKQQREFVMA
IKKG-CLTPEEQALVISLQAKYGNKWKKIASEVP-GRTAKRLSKWWEVFKEKQSKSHILE
IKKG-SLIPEEQTLVISLQAKYGNKWKTIASEVP-GRTAKRLSKWWEVFKERQSKSHILE
INRA-PWTKEEEMTLTYYREIYGNKWAKIARFLP-GRSDNAIKNYWNCVLKKNLDSLRCS
INRT-PWTKEEEAILIKAHGAYGNKWAEIAKLLH-GRTENSIKNHWNCSVRKRIESGQLK
IKKD-SWSEEEEIILVEAHTKVGNRWAEIAKLIP-GRTENAIKNHWNATKRRQNSRQSTT
LKKG-AFTQEEEQLIIELHAKMGNKWARMAAHLP-GRTDNEIKNYWNTRIKRHQRASSML
LKKG-AFTHEEEQLIIELHAKMGNKWARMAAHLP-GRTDNEIKNYWNTRIKRRQRASSIL
LKKG-AFTPEEENRIIELHATMGNKWARMAAELP-GRTDNEIKNYWNTRIKRLQRTSSML
LKKG-SFTPEEENRIIELHANMGNKWARMAAELP-GRTDNEIKNYWNTRTKRLQRASSML
INRT-AFNEDEEERLMAAHRVYGNKWALIARFFP-GRTDNAVKNHWHIVMARKYREDPNS
INRR-AFAEEEEERLLAAHRLYGNKWAMIARLFP-GRTDNAVKNHWHVIMARKHRELDVT
INRK-AFTEEEEERLLAAHRLYGNKWAMISRLFP-GRTDNAVKNHWHVIMARKHRELNVT
INRK-AFTEEEEERLMQAHRLYGNKWAMIARLFP-GRTDNAVKNHWHVIMARKYREAGMK
INRK-AFTEEEEERLMQTHRLYGNKWAMIARLFP-GRTDNAVKNHWHVIMARKFREAGMK
INRR-PFSEEEEERLLAAHQVHGNKWALIARVFP-GRTDNAVKNHWHVIMARKQREQELF
INRR-PFSEEEEERLLAAHRIHGNKWALIARLFP-GRTDNAVKNHWHVIMARRQREFNSR
INKR-PFTEEEEERLLRAHHIQGNRWASIARLFP-GRTDNAVKNHYHVVMARRKREHHHR
INKR-PFTEDEEERLLKAHQIHGNRWASISRLFP-GRTDNAVKNHYHVVMARRKREHHLR
INRS-PFTEEEEERLLASHRIHGNRWAIIARFFP-GRTDNAVKNHWHVIMARRYREMHMD
INRS-PFTEEEEERLLASHRIHGNRWAVIARLFP-GRTDNAVKNHWHVIMARRYREMQIN
INRS-PFTEEEEERLLACHRIHGNKWAVIAKQFP-GRTDNAVKNHWHVIMARRCRERIMN
INRS-PFTEEEEERLLACQQIHGNKWAVIAKQFP-GRTDNAVKNHWHIIMARKCREHSFS
LKRK-PFTDEEDRIIIAAHAKHGNKWAAIARLLP-GRTDNSIKNHWNSTLRRRWADLPLE
LTRK-PFTEEEDRIIIAAHAKHGNKWAAIARLLP-GRTDNSIKNHWNSTLRRRWADQPPE
VQHR-PFTPAEDAKIVQAHAIHGNKWATIARLLP-GRTDNAIKNHWNSTLRRKRGSSESD
VEHR-PFSPAEDEAILVAHARYGNRWATIARLLP-GRTDNAVKNHWNSTLKRRARQYECI
VQHR-PFSPVEDETILAAHARFGNRWATIARLLP-GRTDNAVKNHWNSTLKRRAREYGNN
VEHR-AFTREEDVIIINAHIKYGNKWAAIARLLD-GRTDNAIKNHWNSKLKRKYADSEVS
VEHR-AFTREEDEIIINAHAKYGNKWATIARLLD-GRTDNAIKNHWNSTLKRKYADAKTG
VEHR-PFSAEEDDAIIRAHARFGNKWATIARLLN-GRTDNAIKNHWNSTLKRKCSSSGSD
VEHR-PFSAEEDDTIIRAHARIGNKWATIARLLN-GRTDNAIKNHWNSTLKRKCSSSGSD
VEHR-AFTPEEDDRIIRAHARFGNKWATIARLLN-GRTDNAIKNHWNSTLKRKCSSSGVP
VEHR-PFTPDEDDTIIRAHARFGNKWATIARLLY-GRTDNAIKNHWNSTLKRKCSSVPVS
INKE-AWTQQEEVALIRAHQIYGNRWAELTKFLP-GRTDNAIKNHWNSSVKKKLDSLELR
INKE-AWTQQEELALIRAHQIYGNRWAELTKFLP-GRTDNAIKNHWNSSVKKKLDSLELR
LKKG-NFSAEEERIIVELHAQFGNKWARMAARLP-GRTDNDIKNFWNTRTKRLLRHPPPF
IKKD-AWTLEEELALMNAHRIYGNKWAEIAKVLP-GRTDNSIKNHWNSSLKKKLDFGKDQ
LKHGCKFSAEEERVVIDLQAEFGNKWARIATYLP-GRTDNDVKNFWSSRQKRLARIVPTL
LKNGCKFSAEEERVVIDLQAEIGNRWARIATYLP-GRTDNDVKNFWSSRQKRLARIVPTF
IKHG-GFSEEEDNIICNLYISIGSRWSVIAAQLP-GRTDNDIKNYWNTRLKKKLLGLHMQ
IKHG-GFSEEEDNIICSLYISIGSRWSIIAAQLP-GRTDNDIKNYWNTRLKKKLLGLHMQ
IKHG-EFSDEEDRVICSLFANIGSRWSIIAAQLP-GRTDNDIKNYWNTKLKKKLMAGSFS
LKHG-EFSDEEDRVICSLFASIGSRWSIIAAQLP-GRTDNDIKNYWNTKLKKKLMAGSFS
IKHG-EFSDDEDRIICSLYANIGSRWSIIAAQLP-GRTDNDIKNYWNTKLKKKLMGFTCS
IKHG-EFSDDEDRIICSLYANIGSRWSIIAAQLP-GRTDNDIKNYWNTKLKKKLMGFTCS
IKHG-GFTEEEDNIICTLYSQMGSRWSLIAAQLP-GRTDNDVKNYWNTKLKKKILAAPVN
IKHG-GFTEEEDNIICALYSQMGSRWSLIASQLP-GRTDNDVKNYWNTKLKRKILAIANI
IKHG-GFSEEEDNIICSLYISIGSRWSIIAAQLP-GRTDNDIKNYWNTRLKKKLLGIPHQ
IKHG-GFSEEEDNIICSLYISIGSRWSIIAAQLP-GRTDNDIKNYWNTRLKKKLLGIPYS
LKHD-NFTPQEEEMIIRLHAAIGSRWSIIAQQLP-GRTDNDVKNCWNARLRKKLSEFALK
LKHE-RFAPEEEELIIKLHKAIGSRWSLIAKKLP-GRTDNDVKNYWNTKLRKMLQKTSLM
IKKD-IWSEEEDRVLIQAHKEIGNKWAEIAKSLP-GRTENSIKNHWNATKRRQTCTPKVK
IKKD-AWSVEEDKILIQAHSVLGNRWAEIAKSLP-GRTENSIKNHWNATKRKQYSKTTWK
IKKD-TWSVEEDKVLIQAHSELGNRWAEIAKMLP-GRTENSIKNHWNATKRKQYSKITGR
LKKG-SFTPDEEKIIIELHAKHGNKWARMASQLP-GRTDNEIKNYWNTRMKRHQRALPLS
IKKD-AWSEEEDELLINAHREIGNRWAEIAKRLP-GRTENTIKNHWNATKRRQFSRIMMV
LKRG-CFSALEEQVIIDAHRILGNRWSQISKHLP-GRTDNEVKNFWNSRIKKKLMASKMK
LKRG-SFSAEEEQIIIDVHRILGNRWAQIAKHLP-GRTDNEVKNFWNSCIKKKLMASKMK
LKRG-SITAKEERIIVDTHRILGNKWAQIAKHLP-GRTDNEVKNFWNSCIKKKLIAFTVN
LKRG-SFTAQEESIIVEIHRMLGNRWAQIAKHLP-GRTDNEVKNFWNSCIKKKLIASQIN
IKRG-NFSEEEQQMIIDFHQVLGNKWSAIAQHLP-GRTDNEIKNFWNTHLKKKLLQNAIK
IKRG-KFSEEEERVIVNLHSVLGNKWSRIANHLP-GRTDNEIKNFWNTHIRKKLLQLQLQ
IKRG-KFSEEEERVIVNLHSALGNKWSRIANHLP-GRTDNEIKNFWNTHIRKKLLQLKLQ
LKHG-QFSDAEEQTIVKLHSVVGNRWSLIAAQLT-GRTDNDVKNHWNTKLKKKLSGGCFK
LKHG-QFSDAEEHTIVKLHSVVGNRWSLIAAQLP-GRTDNDVKNHWNTKLKRKLSGGCFK
LKRG-SFSPQEAALIIELHSILGNRWAQIAKHLP-GRTDNEVKNFWNSSIKKKLISLIMT
LKRG-MFSQQEEDLIISFHEVLGNRWAQIAAQLP-GRTDNEIKNFWNSCLKKKLMKFSAP
LKRG-MFSQQEEDLIISLHEVLGNRWAQIAAQLP-GRTDNEIKNLWNSYLKKKLMKFTAQ
VKHG-NYTKEEEDLILKLHEKHGNKWSIIAAKLP-GRTDNEVKNYWHAHLKKRTVEVSYT
VKRG-NFSEEEDNLIIQMHEELGNKWSIISGKLP-GRTDNEIKNHWHTNLSKRVKQKKSE
VKRG-NFSDEEDNLIIQMHEELGNKWSIIAGKLP-GRTDNEIKNHWHTNLSKRVKQEKSE
LKRG-HISAEEEQIIIQFHGQWGNKWARIARRLP-GRTDNEIKNYWRTHMRKEIQTLYQN
LKRT-RFSSQEENLVIQLQSVLGNRWSRIAAQLP-GRTDNEIKNLWNSSIKKKLMQADSS
LKRG-AFSQQEENLIIELHAVLGNRWSQIAAQLP-GRTDNEIKNLWNSCIKKKLRQATLQ
LKRG-AFSQQEENLIIELHAVLGNRWSQIAAQLP-GRTDNEIKNLWNSCIKKKLRQATLK
LKRG-TFSHLEENLIIELHAVLGNRWSQIAAQLP-GRTDNEIKNLWNSCLKKKLKQLNLL
LKRG-TFSQQEENLIIELHAVLGNRWSQIAAQLP-GRTDNEIKNLWNSCLKKKLRQLNLL
LKRG-GFTKMEDNQIIQLHSRLGNRWSKIASHFP-GRTDNEIKNHWNTRIKKKLKVLEVK
LKRG-AFSEAEEDHLVELHSRLGNRWSKIAAFFP-GRTDNEIKNHWNTRIKKRLKLAAMK
LKRG-LLSEYEEKMVIDLHAQLGNRWSKIASHLP-GRTDNEIKNHWNTHIKKKLRKQELE
LKRG-LLSEYEEKMVIDLHAQLGNRWSKIASHLP-GRTDNEIKNHWNTHIKKKLRKQAVQ
LKRG-LLTEAEEQLVIDLHARLGNRWSKIAARLP-GRTDNEIKNHWNTHIKKKLLKIVIN
LKRG-LLTEAEEQLVIDLHARLGNRWSKIAARLP-GRTDNEIKNHWNTHIKKKLLKIVIN
LKRG-LLNEDEEQLVIDLHACLGNRWSKIAARLP-GRTDNEIKNHWNTHIKKKLIKPCHT
LKRG-LLNDDEEKLVIDLHARLGNRWSKIAARLP-GRTDNEIKNHWNTHIKKKLIKQPII
IRRG-RFTPEEEKLIISLHGVVGNRWAHIASHLP-GRTDNEIKNYWNSWIKKKIRKLDLL
IRRG-RFTPEEEKLIISLHGVVGNRWAHIASHLP-GRTDNEIKNYWNSWIKKKIRKLDLG
VKRG-NISPDEEDLIIRLHKLLGNRWALIAGRIP-GRTDNEIKNYWNSTLKRKVQAAPCT
LKRG-AFSTDEEETILTLHRMLGNKWSQIAQHLP-GRTDNEIKNHWHSYLKKKLFKDNMD
LKRG-AFSPQEEELIIHLHSILGNRWSQIAARLP-GRTDNEIKNFWNSTLKKRFKIMPMH
LKRG-AFSPQEEELIIHLHTILGNRWSQIAARLP-GRTDNEIKNFWNSTLKKRLKIMPTH
LKRG-AFSPQEEEMTIHLHSLLGNRWSQIAARLP-GRTDNEIKNFWNSTIKKRLKSLPMN
LKRG-AFSPQEEEMIIHLHSLLGNRWSQIAARLP-GRTDNEIKNFWNSTIKKRLKNFSMN
IKRG-NFTHNEEKMIIHLQALLGNRWAAIASYLP-QRTDNDIKNYWNTHLKKLKKLIHMA
IKRG-NFTDHEEKMIIHLQALLGNRWAAIASYLP-QRTDNDIKNFWNTHLKKKLRKINMA
IKRG-NFTPHEEGMIIHLQALLGNKWAAIASYLP-QRTDNDIKNYWNTHLKKKLKKSSVL
IKRG-NFTPHEEGMIIHLQAILGNKWAAIASYLP-QRTDNDIKNYWNTHLKKKLKKSALR
IKRG-KFSLQEEQTIIQLHALLGNRWSAIATHLP-KRTDNEIKNYWNTHLKKRLAKARLV
IKRG-KFSLQEEQTIIQLHALLGNRWSVIATHLP-KRTDNEIKNYWNTHLKKRLDKARLV
IKRG-KFNLQEEQSIIRLHALLGNRWSAIATHLP-KRTDNEIKNYWNTHLKKRLDKARLV
IKRG-KFNLQEEQSIIQLHALLGNRWSAIATHLP-KRTDNEIKNYWNTHLKKRLDKARLV
LKRG-NISTEEEEIIVQLHASLGNRWSLIASYLP-GRTDNEIKNYWNSHLSRRIHSPAIE
LKRG-NISAEEEEIIINLHASLGNRWSLIASHLP-GRTDNEIKNYWNSHLSRRIYSPAAE
LKRG-KMTPQEERLVLELHAKWGNRWSRIARKLP-GRTDNEIKNYWRTHMRKKAQESNTT
LKRG-KMTPQEERLVLELHARWGNRWSRIARKLP-GRTDNEIKNYWRTHTRKKAQESNIT
LKRG-QITPHEESIIVELHARWGNRWSTIARSLP-GRTDNEIKNYWRTHFKKKAKLFQQQ
LKRG-QITPHEERIIVELHARWGNRWSTIARSLP-GRTDNEIKNYWRTHFKKKAKLFQQQ
LKRG-QITPQEEGIIIELHALLGNKWSTIARYLP-GRTDNEIKNYWRTHSKKKEKSQQQQ
LKRG-QITPQEEGIIIELHALWGNKWSTIARYLP-GRTDNEIKNYWRTHFKKKDKSQQQQ
LKRG-QITPQEEGIIIELHALWGNKWSTIARYLP-GRTDNEIKNYWRTHFKKTDKSHHHQ
LKRG-QITPQEEGIIIELHALWGNKWSTIARYLP-GRTDNEIKNYWRTHFKKKDKSHHQQ
LKRG-NITKEEEETIVKLHTALGNRWSFIAAQLP-GRTDNEIKNYWNSHLSRKIYSSSMK
VKRG-NLTPQEQLLILDLHSKWGNRWSKIAQHLP-GRTDNEIKNYWRTRVQKQARHSSSA
VKRG-NLTPQEQLLILDLHSKWGNRWSKIAQHLP-GRTDNEIKNYWRTRVQKQARHSSSA
IKRG-NLTPQEQLLILELHSKWGNRWSKIAQHLP-GRTDNEIKNYWRTKVQKEARQEQAS
VKRG-NLTPQEQLLILELHSKLGNRWSKIAQHLP-GRTDNEIKNYWRTKVQKEARQTTLD
VRRG-NITLQEQLLILQLHSHWGNRWSKIAQQLP-GRTDNEIKNYWRTRVQKQAKQSPVD
VRRG-NITLQEQLLILQLHSRWGNRWSKIAQMLP-GRTDNEIKNYWRTRVQKQAKQSPMD
LRRG-NITPEEQLLIMELHAKWGNRWSKIAKHLP-GRTDNEIKNYWRTRIQKHIKQTFAA
VRRG-NITLEEQLMILELHSRWGNRWSKIAQHLP-GRTDNEIKNYWRTRVQKHAKQATAT
VRRG-NITLEEQLMILELHSRWGNRWSKIAQHLP-GRTDNEIKNYWRTRVQKHAKQATSS
IKRG-NFSMEEVETILKLHGILGNRWSAIAAKLP-GRTDNEIKNFWNTRLKKNYVKSTAE
IKRG-NLSKEEVQTIIKLHEMLGNRWSTIAAKLP-GRTDNEIKNFWNTYLRNRFNNQHME
IKRG-SFSKEEVQTIIKLQEMLGNRWSTIAAKLP-GRTDNDIKNFWNTHVRNRFNNIDVS
IKRG-NFSKEEVQTIIKLHEMLGNRWSAIAEKLP-GRTDNDIKNFWNTHWRKSFNNIDVS
IKRG-NFSKEEVQTIIKLHEMLGNRWSAIAEKLP-GRTDNDIKNFWNTHLRKSFNNIDVS
IKRG-NYSKEEEETIISLHETMGNRWSAIAAQLP-GRTDNEIKNHWHTNLKKRLRKTDIS
IKRG-NYTKEEEEIIISLHETLGNRWSAIAAQLP-GRTDNEIKNHWHTNLKKRLSEIPAN
VKRG-QIADDEEDLILRLHRLLGNRWSLIAGRIP-GRTDNEIKNYWNTHLSKKLISSGLE
VKRG-QISPDEEDLILRLHRLLGNRWSLIAGRIP-GRTDNEIKNYWNTHLSKKLISEPIK
VKRG-RIAPDEEDLILRLHRLLGNRWSMIAGRIP-GRTDNEIKNYWNTCLSKKLISVPVQ
VKRG-RIAPDEEDLILRLHRLLGNRWSMIAGRIP-GRTDNEIKNYWNTCLSKKLISVPVQ
VKRG-RIAPDEEDLILRLHRLLGNRWSLIAGRIP-GRTDNEIKNYWNTHLSKKLISIAPT
VKRG-RIAPDEEDLILRLHRLLGNRWSLIAGRIP-GRTDNEIKNYWNTHLSKKLISAPIQ
IKRG-NFSEDEEDLIIRLHKLLGNRWSLIAGRLP-GRTDNEIKNYWHTTIAKKAQHNTAQ
IKRG-NISDDEEDLIIRLHKLLGNRWSLIAGRLP-GRTDNEIKNYWHTNIAKKAQHNGAT
IRRG-GMSQDEEDMIIRMHKLLGNRWSLIAGRLP-GRTDNDVKNYWNTHLNKRCPSRSLS
IKRG-GMSQEEEDMIIRMHKLLGNRWSLIAGRLP-GRTDNEVKNYWNTHLNKRLPSKENK
IKRG-NISCDEEDLIIRLHKLLGNRWSLIAGRLP-GRTDNEIKNYWNSHLSKKIIDMHQK
IKRG-NISDQEEDLIVRLHKLLGNRWSLIAGRLP-GRTDNEIKNYWNSHLSKKIKQKPVR
IKRG-NISDQEEDLILRLHKLLGNRWSLIAGRLP-GRTDNEIKNYWNSHLSKKINKKQIE
IKRG-NISDQEEDLILRLHKLLGNRWSLIAGRLP-GRTDNEIKNYWNSHLSKKISQKQTG
VKRG-NFSKEEEDTIIKLHQTLGNKWSKIASHFP-GRTDNEIKNVWNTHLKKRLTLLEME
VKRG-NFSEVEEDTIIKLHQTLGNKWSKIASHLP-GRTDNEIKNVWNTHLKKKLACLEME
VKRG-VFSEEEDDLIIRLHKLLGNRWSLIAGRVP-GRTDNQVKNHWNTHLSKRLGITKLS
VKRG-AFSEEEDDLIIRLHKLLGNRWSLIAGRIP-GRTDNQVKNHWNTHLSIKLGV--IE
VKHG-GFSEEEDDLIIRLHKLLGNRWSLIAGRVP-GRTDNQVKNHWNTRISKKLGILEAN
IKRG-KLSFEEEETIIQLHSVLGNKWSAIATRLP-GRTDNEIKNYWNTHIRKRLLRGPIL
IKRG-KFSDEEEETIIQLHGILGNKWSTIATRLP-GRTDNEIKNYWNTHIKKRLLMGPIL
IKRG-RFSFEEEETIIQLHSILGNKWSAIAARLP-GRTDNEIKNYWNTHIRKRLLRPPLV
IKRG-RFSFEEEETIIQLHGILGNKWSAIAARLP-GRTDNEIKNYWNTHIRKRLLRQPLG
IKRG-RFSFEEEESIIQLHSILGNKWSAIAARLP-GRTDNEIKNYWNTHIRKRLLRQALL
IKRG-RFSFEEEETIIQLHSVLGNKWSAIAARLP-GRTDNEIKNYWNTHIRKRLLRQALL
IKRG-NISNDEEELIVRLHKLLGNRWSLIAGRLP-GRTDNEIKNYWNTTLGKKATAKSTL
IKRG-NISHDEEELIIRLHNLLGNRWSLIAGRLP-GRTDNEIKNYWNTTLGKKANGKATR
IKRG-NISHDEEELIIRLHNLLGNRWSVIAGRLP-GRTDNEIKNYWNTTLGKKAKGIRIK
IKRG-KFSQEEEQTILNLHSILGNKWSAIAGHLP-GRTDNEIKNFWNTHLKKKLIQHALR
IKRG-KFSQEEEQTILNLHSVLGNKWSAIASHLP-GRTDNEIKNFWNTHLKKKLIQHALR
IKRG-KFSQDEEQTILHLHSIHGNKWSAIATHLP-GRTDNEIKNFWNTHLKKKLIQHAMG
IKRG-KFSQDEEQTILHLHSIIGNKWSTIATHLP-GRTDNEIKNFWNTHLKKKLIQHAMR
IKRG-PFTLEEEKLVIQLHGILGNRWAAIASQLP-GRTDNEIKNLWNTHLKKRLLCQRLS
IKRH-PFTLEEEKLVIQLHGILGNRWAAIASQLP-GRTDNEIKNLWNTHLKKRLLCARLS
IKRG-RFSPAEEATIIHLHGILGNRWAHIASQLP-GRTDNEIKNFWNSHLKKRLASARLS
IKRG-PFSPAEEATIVHLHGMLGNKWAYMASQLP-GRTDNEIKNFWNTHLKKRLTSARLS
IKRG-NITPDEDDLIIRMHSLLGNRWSLIAGRLP-GRTDNEIKNHWNTHLSKRLRSKNTS
IKRG-NITPDEDDLIIRMHSLLGNRWSLIAGRLP-GRTDNEIKNYWNTHLVKRLRSREVK
IKRG-NITPEEDDLIIRLHSLLGNRWSLIAGRLP-GRTDNEIKNYWNSHLSKRLQVQRKD
IKRG-NITPDEDDLIIRLHSLLGNRWSLIAGRLP-GRTDNEIKNYWNSHLSKRLKNISSR
IKRG-NITPDEDDLIIRLHSLLGNRWSLIAGRLP-GRTDNEIKNYWNSHLSKRVKNRELD
LKRG-NFSDEEDELIINLHSLLGNKWSLIAARLP-GRTDNEIKNYWNTHIKRKLFTSKLD
LKRG-NFSDEEDELIINLHSLLGNKWSLIAARLP-GRTDNEIKNYWNTHIKRKLFSSNMG
LKRG-NFTDEEDEIIIKLHSLLGNKWSLIAGRLP-GRTDNEIKNYWNTHIKRKLISTQLD
LKRG-NFTEEEDEIIIKLHSLLGNKWSLIAGKLP-GRTDNEIKNYWNTHIKRKLVSSTTK
LKRG-NFTEEEDELIIKLHSLLGNKWSLIAGRLP-GRTDNEIKNYWNTHIRKKLLSLGAV
LKRG-NFTEEEDELIIKLHSLLGNKWSLIAGRLP-GRTDNEIKNYWNTHIRRKLLNKEES
LKRG-NFTEAEDELIIKLHSLLGNKWSLIAGRLP-GRTDNEIKNYWNTHIRRKLLNIKEE
IKRG-NFGQDEEDLIIKLHALLGNRWALIAGRLP-GRTDNEVKNYWNSHLKKKLINAASK
IKRG-NFGQDEEDLIIKLHALLGNRWSLIAGRLP-GRTDNEVKNYWNSHLKKKLINQTEP
LKRD-GFGEDEEDLIIRLHALLGNRWSLIAGRLP-GRTDNEVKNYWNSHIRKKLESARSK
LKRG-NFAEDEEDLIIKLHALLGNRWSLIAGRLP-GRTDNEVKNYWNSHLRRKLINLQIQ
LKRG-NFGEDEEDLIIKLHALLGNRWSLIAGRLP-GRTDNEVKNYWNSHLRRKLINPAIA
IKRG-NFSKEEEEAIIKLHEILGNRWSAIASRLP-GRTDNEIKNVWHTHLLKRLKQSGCK
IKRG-NFSNEEEETIIKLHQILGNRWSAIAARLPAGRTDNEIKNYWHSHLKKRFQQFKVH
IKRG-NFSREEEDTIIKLHEMLGNRWSAIAARLP-GRTDNEIKNVWHTHLKKRLEQPEIV
IKRG-NFSREEEDTIIKLHEMLGNRWSAIAARLP-GRTDNEIKNVWHTHLKKRLEKQELL

KQD
KQD
VAS
MAG
TSN
TFA
TFA
AEM
TSD
TNT
MKG
MKG
KQG
KQG
NII
LQN
LQN
TVQ
AEQ
SSR
IGF
NSS
SNR
CET
CET
CEP
NQD
VRD
VRD
SGS
DIN
NNE
DAG
SSS
LSD
LSD
LST
TGL
QES
QES
TAP
LES
EAP
EAP
LQS
LQS
YYS
YYS
NNS
NNS
VAN
LTS
QSP
NHE
PEQ
SEP
RRQ
DHG
GLG
LPP
TSS
DVS
DYS
SQI
DTS
AQV
ADA
AEA
DEM
DEM
AHH
EPA
EPA
PSN
TDS
TES
GDS
KPS
PPA
PPA
KAD
KAD
SED
EVV
QQA
QSC
SDD
SDD
NYD
NAD
HQD
HQD
NSS
LSP
DHD
DPD
MDP
MDP
RQA
RQA
NRP
PNQ
RES
RES
RES
RES
KET
KNT
TVN
TVN
QQQ
QQQ
QQQ
QQL
QQQ
QQQ
KHK
MTC
MPS
YSS
SQS
QPI
QPT
QSS
NTS
STA
FKK
ENV
LPT
FPT
FPT
TQN
SAQ
EAT
IAS
NSN
NSN
QNS
NCI
DHQ
ASN
NSQ
SKR
TSD
SST
ASN
VST
LYQ
LDE
SND
ASF
FHI
SPD
NPN
NPG
DPE
NPD
NPN
ATQ
CTK
ATR
LQT
LQT
LQA
LQE
RES
RES
MQS
KQS
NKK
RRR
DED
NGE
SEA
TKR
TKR
FKN
TTQ
LKE
NKE
NKE
PKN
APV
RQA
AIQ
TSS
SIE
QSK
SSS
DSS
