# Supplementary material for: PtoMYB031, the R2R3 MYB transcription factor involved in secondary cell wall biosynthesis in poplar
Source: Front Plant Sci. 2024 Jan 17;14:1341245. doi: 10.3389/fpls.2023.1341245 (PMC10828011; doi:10.3389/fpls.2023.1341245)
Supplement: Supplementary Data Sheet 2 — All sequence alignments used in Supplementary Figure S1 . [file DataSheet_2.zip]

Archive with 1 entries (1 files):
- Data S2.phy
