# Supplementary material for: PtoMYB031, the R2R3 MYB transcription factor involved in secondary cell wall biosynthesis in poplar
Source: Front Plant Sci. 2024 Jan 17;14:1341245. doi: 10.3389/fpls.2023.1341245 (PMC10828011; doi:10.3389/fpls.2023.1341245)
Supplement: Supplementary Data Sheet 2 — All sequence alignments used in Supplementary Figure S1 . [file DataSheet_2.zip › Data S2.phy]

 21 153
AT3G29020    SRG-HWRISEDTQLMELVSVYGPQNWNHIAESMQGRTGKSCRLRWFNQLDPRINKRAFSD
PtrMYB082    NRG-HWRPAEDSKLKELVALYGPQNWNLIAEKLRGRSGKSCRLRWFNQLDPKINRTAFNE
PtrMYB062    ARG-HWRPAEDAKLKELVAQYGPQNWNLIAENLEGRSGKSCRLRWFNQLDPGINRKAFTE
PtrMYB052    ARG-HWRPAEDAKLKELVAQYGPQNWNLIAENLEGRSGKSCRLRWFNQLDPRINRRAFAE
AT4G33450    QRG-HWRPVEDDNLRQLVEQYGPKNWNFIAQHLYGRSGKSCRLRWYNQLDPNITKKPFTE
PtrMYB031    HRG-HWRPAEDEKLRQLVDQYGPQNWNFIAEHLQGRSGKSCRLRWYNQLDPNINKRPFTE
PtrMYB026    HRG-HWRPAEDEKLRQLVDQYGPHNWNFIAEHLQGRSGKSCRLRWYNQLDPNINKRPFTE
AT5G17800    SRG-HWRPTEDAKLKELVAQFGPQNWNLISNHLLGRSGKSCRLRWFNQLDPRINKRAFTE
PtrMYB039    ARG-HWRPAEDTKLKELVALYGPQNWNLIAEKLEGRSGKSCRLRWFNQLDPRINRKAFTE
PtrMYB136    TRG-HWRPAEDTQLKKLVALYGPQNWNLIAEKLEGRSGKSCRLRWFNQLDPRINRKAFTE
PtrMYB158    PRG-HWRPAEDDKLRQLVEQYGAQNWNSIAEKLQGRSGKSCRLRWFNQLDPRINRRPFSE
PtrMYB189    PRG-HWRPAEDDKLRQLVEQYGAQNWNDIAEKLQGRSGKSCRLRWFNQLDPRINRRPFSE
AT5G39700    HRGGHWTLSEDLKLKELVAVFGPQNWKFIGEKMEPRTSLSCRQRWFNQLDPKINKRNFTD
PtrMYB090    TRG-HWRPAEDEKLKELVEKYGPHNWNAIAEKLHGRSGKSCRLRWFNQLDPRINRSPFTE
PtrMYB167    TRG-HWRPAEDEKLKELVEKYGPHNWNAIAEKLQGRSGKSCRLRWFNQLDPRINRSPFTE
PtrMYB161    SRG-HWRLAEDEKLLELVEQYGPHNWNSIAEKLQGRSGKSCRLRWFNQLDPRINRSPFTE
PtrMYB175    TRG-HWRPAEDEKLRKLVDQYGPHNWNSIAEKLQGKSGKSCRLRWFNQLDPRINRSPFTE
AT1G73410    SRG-HWRPAEDEKLKDLVEQYGPHNWNAIALKLPGRSGKSCRLRWFNQLDPRINRNPFTE
AT1G17950    SRG-HWRPAEDEKLRELVEQFGPHNWNAIAQKLSGRSGKSCRLRWFNQLDPRINRNPFTE
AT1G26780    GRG-HWRPAEDVKLKELVSIYGPQNWNLIAEKLQGRSGKSCRLRWFNQLDPRINRRAFTE
AT1G69560    SRG-HWRPAEDTKLKELVAVYGPQNWNLIAEKLQGRSGKSCRLRWFNQLDPRINRRAFTE

EEEERLLAAHRAFGNKWAMIAKLFNGRTDNALKNHWHVLMARKMRQQSSSY-VQRFNGSM
DEEERLMAAHRVYGNKWALIARFFPGRTDNAVKNHWHIVMARKYREQSCIYRRRKRTQAS
EEEERLLAAHRLYGNKWAMISRLFPGRTDNAVKNHWHVIMARKHRENSSVYRRRKPTSSE
EEEERLLAAHRLYGNKWAMIARLFPGRTDNAVKNHWHVIMARKHRENSSIYRRRKPSSSE
EEEERLLKAHRIQGNRWASIARLFPGRTDNAVKNHFHVIMARRKRENFSSTATSTFNQTL
DEEERLLKAHQIHGNRWASISRLFPGRTDNAVKNHYHVVMARRKRERCLTFHGKRNNFQD
EEEERLLRAHHIQGNRWASIARLFPGRTDNAVKNHYHVVMARRKRERCLTVHGKRSNFQD
EEEFRLLAAHRAYGNKWALISRLFPGRTDNAVKNHWHVIMARRTRESQRQRQQPPPTLST
EEEERLMQTHRLYGNKWAMIARLFPGRTDNAVKNHWHVIMARKFREQSSAYRRRRLSQSN
EEEERLMQAHRLYGNKWAMIARLFPGRTDNAVKNHWHVIMARKYREQSSAYRRRRLSQSN
EEEERLLAAHRIHGNKWALIARLFPGRTDNAVKNHWHVIMARRQREQSKLCGKRSYQDNE
EEEERLLAAHQVHGNKWALIARVFPGRTDNAVKNHWHVIMARKQREQSKLCGKRRYQDSE
EEEEKLLRAHILYGNKWSKIAKLFNRRTDHAVKNHWHSLMNRIIRKQSA----------N
EEEERLLASHRIHGNRWAVIARLFPGRTDNAVKNHWHVIMARRYRERSRLHAKR----TK
EEEERLLASHRIHGNRWAIIARFFPGRTDNAVKNHWHVIMARRYRERSRLHAKR----AK
EEEERLLACHRIHGNKWAVIAKQFPGRTDNAVKNHWHVIMARRCRERSKIHAKR--ASPK
EEEERLLACQQIHGNKWAVIAKQFPGRTDNAVKNHWHIIMARKCRERSRIHAKR-AASQK
EEEERLLAAHRIHGNRWSIIARLFPGRTDNAVKNHWHVIMARRTRQTSKPRLLPSTTSSN
EEEERLLASHRIHGNRWSVIARFFPGRTDNAVKNHWHVIMARRGRERSKL--RPRGLGHN
EEEERLMQAHRLYGNKWAMIARLFPGRTDNSVKNHWHVVMARKYREHSSAYRRRKLMSNE
EEEERLMQAHRLYGNKWAMIARLFPGRTDNSVKNHWHVIMARKFREQSSSYRRRKTMVSL

LKEGEEYSSSRMPHHHYSTFPADPAFIDFLGVG
PLIGHGSLAEETSFYAMQQSSNRP-FIDFLGVG
SGSTTKVPARLFTFDEFYGSSNGP-FIDFLGVG
SGSTTKVPPRLFTFDRFYGSEDGP-FIDFLGVG
WPYSGQFGSSSVS-YTFHAATPDT-FIDFLGVG
YGSKSNSSPSWTNRKDYIQYSSSRKLILIILLH
FGSKTNSSPSWTNHFAFTSYGDGA-FIDFLGVG
TE--SAYQP---RVNGIYGKKMDY-YFDFLGVG
FNGATIEGEAVSSYPPYLMATQQP-FIDFLGVG
FNGATSGGEAVSSHPSYILTMQQP-FIDFLGVG
FRNPSGSSPSWN-FGSYLKLGDDP-FIDFLGVG
FRNPSSSSPSWNSLG-YLKLGDDP-FIDFLGVG
FLPG---------------LNTK----------
YCEKHSYLPAFWKFYDFLQVNTEP-FIDFFSA-
YCEKHSYLPAFCKFYDFLQVNTDP-FIDFFSVN
YFESRNYTSICKDFYDFLQVKTEP-FIDFLSAG
FCESLNYPTSFC-FYDFLQVKTDP-FIDFLSAG
FPYKKEFFTGKIAFYNFLQVNTDP-FFDFLSVG
FPYQKEFLTGKIGFYNFLQVNTDP-FFDFLSVG
FNLTSDHNQLVLPVGDNVGATSDPHFFDFLGLG
THLAVPCFPGYDHVGDYIAWTQEP-FFDFLGLG
