# Supplementary material for: PtoMYB031, the R2R3 MYB transcription factor involved in secondary cell wall biosynthesis in poplar
Source: Front Plant Sci. 2024 Jan 17;14:1341245. doi: 10.3389/fpls.2023.1341245 (PMC10828011; doi:10.3389/fpls.2023.1341245)
Supplement: Supplementary file 17 [file Table_1.xlsx]

## Sheet: Table S1
Table S1. Primer sequences used in this article.
Primer Name	Primer Sequece
PtoMYB031-F	TGTGCCGATTAGTGCCATAAAT
PtoMYB031-R	CCATAACCATCACCATAACTTGTCA
proMYB031-F	CGCGGATCCATACAGTGAGCTCTGATGGGATCTC
proMYB031-R	AACTGCAGCACATGAAAGCTTGACCAAACTCAC
NPT-F	CTATTCGGCTATGACTGGGC
NPT-R	AATATCACGGGTAGCCAACG
HYG-F	TTCTGCGGGCGATTTGTG
HYG-R	CGTGCTTTCAGCTTCGATGTA
Q-PtoMYB031-F	TGGAAACAGATGGGCTTCGA
Q-PtoMYB031-R	ACTGCTATTTCTGTTGGACCGA
Q-WND1A-F	TAGGCTTGATGACAGCACCCATGAA
Q-WND1A-R	TCTAAATACCCGGCAAACCACCCAA
Q-WND1B-F	TCCGGGCAACTTAACGATTGGGTA
Q-WND1B-R	GCATTTGGGCCGGTAGTAAAGCA
Q-WND2A-F	AACTGGGCAACCCTTGATCGTCTA
Q-WND2A-R	GTAATGGTTGGGTCAATGCAGGGT
Q-WND2B-F	AGACTCTGGCCTTAACAACTGGGT
Q-WND2B-R	AGCACGCTGATTGCCTAGAGGTTT
Q-MYB002-F	GTTTGCAGAGGTGTGGCAAG
Q-MYB002-R	GTTGGATGACTGCAGGCTCT
Q-MYB003-F	GCCTGCAGTCATCCAACGC
Q-MYB003-R	CTCGAGTGGCGGAAGAG
Q-MYB020-F	ACAGGTGGTCTCAGATTGCG
Q-MYB020-R	ACAGGTGGTCTCAGATTGCG
Q-MYB021-F	CCTTAACAGTGGTGATCATGGTTT
Q-MYB021-R	TTACTAGTGATGTTGCAGTTTTTGT
Q-CesA2B-F	TGGAGCGGAGTAAGCATTGAG
Q-CesA2B-R	TCCAGCAACAACTCCAACGA
Q-CesA3A-F	CCAGGCAACCACTATGGAGAA
Q-CesA3A-R	AGTGTCAGGATCATGCGTGG
Q-GT43B-F	CCAGCTCCACCAAGCTCTAA
Q-GT43B-R	ATGATCCAACTCTGCTTCGGG
Q-GT43D-F	CCCCCATCTCACCAAAACGA
Q-GT43D-R	CCGTACATAAGTGGGCGTGA
Q-PAL1-F	GCCCCCTGATCGAAGTGATT
Q-PAL1-R	TGGCAATTTCGGCACCTTTG
Q-F5H4-F	TTACAGAGCAGCTTTCGGGG
Q-F5H4-R	GGCTAGCATGTCATCGACCA
Q-CCoAOMT2-F	CCTTCCAACGCCAGGAAAGAGAGTA
Q-CCoAOMT2-R	GTGGCCAACTTCTTGATGCCTTCCG
Q-COMT2-F	AACAGCCATTGAACTCGACC
Q-COMT2-R	GACACCATCCTCGTTCTTGGT
