# Supplementary material for: PtoMYB031, the R2R3 MYB transcription factor involved in secondary cell wall biosynthesis in poplar
Source: Front Plant Sci. 2024 Jan 17;14:1341245. doi: 10.3389/fpls.2023.1341245 (PMC10828011; doi:10.3389/fpls.2023.1341245)
Supplement: Supplementary file 18 [file Table_2.xlsx]

## Sheet: Sheet1
Table S2. Divergence time of the MYB026/03, MYB189/158 gene pairs, and the surrounding paralogues.
Pair1	Pair2	Ka	Ks	Ka/Ks	Divergence Time (Mya)
Potri.005G063800	Potri.007G105200	0.1101	0.2013	0.546945	55.3022
Potri.005G063700	Potri.007G105300	0.068	0.2358	0.28838	64.7802
Potri.005G063500	Potri.007G105500	0.0187	0.1933	0.0967408	53.1044
Potri.005G063400	Potri.007G105800	0.0603	0.1961	0.307496	53.8736
Potri.005G063300	Potri.007G105900	0.0315	0.1578	0.19962	43.3516
PtrMYB026	PtrMYB031	0.0644	0.1895	0.339842	52.0604
Potri.005G063000	Potri.007G106300	0.066	0.361	0.182825	99.1758
Potri.005G062900	Potri.007G106400	0.0353	0.2815	0.1254	77.3352
Potri.005G062500	Potri.007G106800	0.0688	0.2687	0.256048	73.8187
Potri.005G062400	Potri.007G107000	0.201	0.3579	0.561609	98.3242
Potri.005G061700	Potri.007G107100	0.0138	0.175	0.0788571	48.0769
Potri.005G184900	Potri.002G075500	0.0534	0.3121	0.171099	85.7418
Potri.005G185300	Potri.002G075000	0.0356	0.1766	0.201586	48.5165
Potri.005G185400	Potri.002G074900	0.0637	0.2117	0.300897	58.1593
Potri.005G185600	Potri.002G074800	0.1169	0.2698	0.433284	74.1209
Potri.005G185700	Potri.002G074700	0.0759	0.2181	0.348006	59.9176
PtrMYB158	PtrMYB189	0.0708	0.1696	0.417453	46.5934
Potri.005G186500	Potri.002G073400	0.0441	0.2453	0.17978	67.3901
Potri.005G186700	Potri.002G073200	0.0622	0.1865	0.333512	51.2363
Potri.005G186800	Potri.002G073000	0.0351	0.2638	0.133055	72.4725
Potri.005G187300	Potri.002G072800	0.0832	0.2963	0.280796	81.4011
Potri.005G187400	Potri.002G072300	0.0515	0.2628	0.195967	72.1978
